# Supplementary material for: TheSNPpit—A High Performance Database System for Managing Large Scale SNP Data
Source: PLoS One. 2016 Oct 25;11(10):e0164043. doi: 10.1371/journal.pone.0164043 (PMC5079601; doi:10.1371/journal.pone.0164043)
Supplement: S1 File — Installation information. (INSTALL) [file pone.0164043.s001.install]

HOWTO install TheSNPpit:

The installation procedure has been developed for Debian/Ubuntu
distributions.

Prerequisites:
The installation ...
    * has to be done as root
    * has to be done in /usr/local. This is currently hardcoded.

Here we go:

1. Become root

2. cd /usr/local/

3. wget ftp://ftp.tzv.fal.de/pub/TheSNPpit/TheSNPpit-latest.tar.gz

4. tar xzvf TheSNPpit-latest.tar.gz

5. cd TheSNPpit-<latest-version>

6. bin/INSTALL (run from a terminal window)


The following steps are performed by bin/INSTALL:

- install all required system components like Perl, PostgreSQL, gcc
  and a whole host of libraries

- the user snpadmin and group snp is created and the software beneath
  /usr/local/TheSNPpit_current is owned by snpadmin and can be executed by
  members of the Unix group snp.

- PostgreSQL is configured

- the database is created and a test run performed

- after the installation, a demo can be run by executing bin/demo.bat (usually
  by root, depending on your Postgresql access rights, needs right to create
  database)

- bin/INSTALL and bin/demo.bat can be run several times. They are
  non-destructive

To create TheSNPpit users other than root consider these commands on the
prompt of your terminal (replace <your_user> with your username):

* adduser <your_user>       # create user on OS level

* adduser <your_user> snp   # add your user to Unix group snp

* createuser <your_user>    # create database user (read the fine manual
                            # 'man createuser' for the appropriate access
                            # rights)

The User's Guide comes with the TheSNPpit-latest.tar.gz file in the
doc directory. However, the latest User's Guide is also available 
separately  and can be obtained from the ftp server directory:
ftp://ftp.tzv.fal.de/pub/TheSNPpit/


Enjoy!
